# Supplementary material for: Snail Overexpression Alters the microRNA Content of Extracellular Vesicles Released from HT29 Colorectal Cancer Cells and Activates Pro-Inflammatory State In Vivo
Source: Cancers (Basel). 2021 Jan 6;13(2):172. doi: 10.3390/cancers13020172 (PMC7830966; doi:10.3390/cancers13020172)
Supplement: Supplementary file 1 [file cancers-13-00172-s001.zip]

Archive with 3 entries (2 files):
- cancers-977788 supplementary/
- cancers-977788 supplementary/cancers-977788 revised original WB.pdf
- cancers-977788 supplementary/cancers-977788 supplementary.pdf
